# Supplementary material for: An episomal DNA vector platform for the persistent genetic modification of pluripotent stem cells and their differentiated progeny
Source: Stem Cell Reports. 2021 Dec 22;17(1):143–58. doi: 10.1016/j.stemcr.2021.11.011 (PMC8758943; doi:10.1016/j.stemcr.2021.11.011)
Supplement: Table S1. Downregulated and upregulated genes upon delivery of pSMAR and nSMAR vectors [file mmc2.xlsx]

## Sheet: Downregulated
Group	Mapped ID	Gene Name	PANTHER protein class
	EPB41L4B	Band 4.1-like protein 4B;EPB41L4B;ortholog
	TXNIP	Thioredoxin-interacting protein;TXNIP;ortholog
	GLIPR2	Golgi-associated plant pathogenesis-related protein 1;GLIPR2;ortholog	defense/immunity protein(PC00090)
	MMP23B	Matrix metalloproteinase-23;MMP23B;ortholog	metalloprotease(PC00153)
	CREB1	Cyclic AMP-responsive element-binding protein 1;CREB1;ortholog
	TRIM13	E3 ubiquitin-protein ligase TRIM13;TRIM13;ortholog	ubiquitin-protein ligase(PC00234)
	PTH2	Peptidyl-tRNA hydrolase 2	PEPTIDYL-TRNA HYDROLASE 2
	SMAD6	Mothers against decapentaplegic homolog 6;SMAD6;ortholog	DNA-binding transcription factor(PC00218)
	TDRD1	Tudor domain-containing protein 1;TDRD1;ortholog	scaffold/adaptor protein(PC00226)
	DPPA5	Developmental pluripotency-associated 5 protein;DPPA5;ortholog
	PTH2	Tuberoinfundibular peptide of 39 residues;PTH2;ortholog
	HES4	Transcription factor HES-4;HES4;ortholog	basic helix-loop-helix transcription factor(PC00055)
	RDM1	RAD52 motif-containing protein 1;RDM1;ortholog
	CATSPER2	Cation channel sperm-associated protein 2;CATSPER2;ortholog	ion channel(PC00133)
	DDX51	ATP-dependent RNA helicase DDX51;DDX51;ortholog
	ZNF14	Zinc finger protein 14;ZNF14;ortholog	C2H2 zinc finger transcription factor(PC00248)
Downregulated pSMAR	CALD1	Caldesmon;CALD1;ortholog	non-motor actin binding protein(PC00165)
	SLC35E1	Solute carrier family 35 member E1;SLC35E1;ortholog	secondary carrier transporter(PC00258)
	SYTL2	Synaptotagmin-like protein 2;SYTL2;ortholog
	INSM1	Insulinoma-associated protein 1;INSM1;ortholog
	CES2	Cocaine esterase;CES2;ortholog	esterase(PC00097)
	BCHE	Cholinesterase;BCHE;ortholog	esterase(PC00097)
	C10ORF140	SKI/DACH domain-containing protein 1;SKIDA1;ortholog
	EID2B	EP300-interacting inhibitor of differentiation 2B;EID2B;ortholog
	IGFBP5	Insulin-like growth factor-binding protein 5;IGFBP5;ortholog	protease inhibitor(PC00191)
	ZMAT4	Zinc finger matrin-type protein 4;ZMAT4;ortholog
	QRFPR	Pyroglutamylated RF-amide peptide receptor;QRFPR;ortholog	G-protein coupled receptor(PC00021)
	ANKRD44	Serine/threonine-protein phosphatase 6 regulatory ankyrin repeat subunit B;ANKRD44;ortholog	scaffold/adaptor protein(PC00226)
	TNNI3K	Serine/threonine-protein kinase TNNI3K;TNNI3K;ortholog
	CEACAM1	Carcinoembryonic antigen-related cell adhesion molecule 1;CEACAM1;ortholog
	NEDD9	Enhancer of filamentation 1;NEDD9;ortholog
	PLDN	Biogenesis of lysosome-related organelles complex 1 subunit 6;BLOC1S6;ortholog
	PPM1J	Protein phosphatase 1J;PPM1J;ortholog	protein phosphatase(PC00195)
	KLHL28	Kelch-like protein 28;KLHL28;ortholog	scaffold/adaptor protein(PC00226)
	RBM3	RNA-binding protein 3;RBM3;ortholog
	NPTX1	Neuronal pentraxin-1;NPTX1;ortholog
	FLNC	Filamin-C;FLNC;ortholog
	IPP	Inositol polyphosphate 1-phosphatase;INPP1;ortholog	phosphatase(PC00181)
	TEK	Angiopoietin-1 receptor;TEK;ortholog	transmembrane signal receptor(PC00197)
	MYL9	Myosin regulatory light polypeptide 9;MYL9;ortholog	actin or actin-binding cytoskeletal protein(PC00041)
	ZNF626	Zinc finger protein 626;ZNF626;ortholog	DNA-binding transcription factor(PC00218)
	ANXA1	Annexin A1;ANXA1;ortholog	calcium-binding protein(PC00060)
	CLC	Cardiotrophin-like cytokine factor 1;CLCF1;ortholog
	LEFTY2	Left-right determination factor 2;LEFTY2;ortholog	growth factor(PC00112)
	LCP1	Plastin-2;LCP1;ortholog	non-motor actin binding protein(PC00165)
	TSPAN18	Tetraspanin-18;TSPAN18;ortholog
	LEFTY1	Left-right determination factor 1;LEFTY1;ortholog	growth factor(PC00112)
	TAGLN	Transgelin;TAGLN;ortholog	non-motor actin binding protein(PC00165)
	AASS	Alpha-aminoadipic semialdehyde synthase, mitochondrial;AASS;ortholog	dehydrogenase(PC00092)
	KCNMB1	Calcium-activated potassium channel subunit beta-1;KCNMB1;ortholog	voltage-gated ion channel(PC00241)
Downregulated common	TPM1	Tropomyosin alpha-1 chain;TPM1;ortholog	actin binding motor protein(PC00040)
	GPC4	Glypican-4;GPC4;ortholog
	COBL	Protein cordon-bleu;COBL;ortholog
	FGFR3	Fibroblast growth factor receptor 3;FGFR3;ortholog	transmembrane signal receptor(PC00197)
	IPP	Actin-binding protein IPP;IPP;ortholog	scaffold/adaptor protein(PC00226)
	EDN1	Endothelin-1;EDN1;ortholog	peptide hormone(PC00179)
	CALD1	Caldesmon;CALD1;ortholog	non-motor actin binding protein(PC00165)
	ACTG2	Actin, gamma-enteric smooth muscle;ACTG2;ortholog	actin and actin related protein(PC00039)
	ACTA1	Actin, alpha skeletal muscle;ACTA1;ortholog	actin and actin related protein(PC00039)
	STC1	Stanniocalcin-1;STC1;ortholog	peptide hormone(PC00179)
	SOX3	Transcription factor SOX-3;SOX3;ortholog	HMG box transcription factor(PC00024)
	FGF2	Fibroblast growth factor 2;FGF2;ortholog	growth factor(PC00112)
	FAM71F1	Protein FAM71F1;FAM71F1;ortholog
	CLC	Galectin-10;CLC;ortholog	extracellular matrix protein(PC00102)
	ACTC1	Actin, alpha cardiac muscle 1;ACTC1;ortholog	actin and actin related protein(PC00039)
	IRX2	Iroquois-class homeodomain protein IRX-2	homeodomain transcription factor
	TXNRD2	Thioredoxin reductase 2	THIOREDOXIN REDUCTASE 2
	SOX21	Transcription factor SOX-21;SOX21;ortholog	HMG box transcription factor(PC00024)
	GADD45G	Growth arrest and DNA damage-inducible protein GADD45 gamma;GADD45G;ortholog
	FILIP1	Filamin-A-interacting protein 1;FILIP1;ortholog
	PCDH18	Protocadherin-18;PCDH18;ortholog	cadherin(PC00057)
	NEBL	Nebulette;NEBL;ortholog
	ANXA3	Annexin A3;ANXA3;ortholog	calcium-binding protein(PC00060)
	PRICKLE1	Prickle-like protein 1;PRICKLE1;ortholog	scaffold/adaptor protein(PC00226)
	EFR3A	Protein EFR3 homolog A;EFR3A;ortholog
	SERPINB9	Serpin B9;SERPINB9;ortholog	protease inhibitor(PC00191)
	DHRS3	Short-chain dehydrogenase/reductase 3;DHRS3;ortholog
	COL6A3	Collagen alpha-3(VI) chain;COL6A3;ortholog	extracellular matrix structural protein(PC00103)
	TNFAIP6	Tumor necrosis factor-inducible gene 6 protein;TNFAIP6;ortholog
	ABHD12B	Protein ABHD12B;ABHD12B;ortholog	serine protease(PC00203)
	TFPI	Tissue factor pathway inhibitor;TFPI;ortholog	protease inhibitor(PC00191)
	C20ORF54	Solute carrier family 52	member 3;SLC52A3;ortholog
	PDGFRB	Platelet-derived growth factor receptor beta;PDGFRB;ortholog	transmembrane signal receptor(PC00197)
	PSPC1	Paraspeckle component 1;PSPC1;ortholog	RNA metabolism protein(PC00031)
Downregulated nSMAR	LHX4	LIM/homeobox protein Lhx4;LHX4;ortholog	homeodomain transcription factor(PC00119)
	KCNK12	Potassium channel subfamily K member 12;KCNK12;ortholog	ion channel(PC00133)
	GRPR	Gastrin-releasing peptide receptor;GRPR;ortholog	transmembrane signal receptor(PC00197)
	PCSK9	Proprotein convertase subtilisin/kexin type 9;PCSK9;ortholog	serine protease(PC00203)
	ACOX2	Peroxisomal acyl-coenzyme A oxidase 2;ACOX2;ortholog	oxidoreductase(PC00176)
	IGFBP5	Insulin-like growth factor-binding protein 5;IGFBP5;ortholog	protease inhibitor(PC00191)
	TMEM63A	CSC1-like protein 1;TMEM63A;ortholog
	MAMDC2	MAM domain-containing protein 2;MAMDC2;ortholog
	COLEC12	Collectin-12;COLEC12;ortholog	extracellular matrix structural protein(PC00103)
	SDC2	Syndecan-2;SDC2;ortholog	transmembrane signal receptor(PC00197)
	MAT2A	S-adenosylmethionine synthase isoform type-2;MAT2A;ortholog	nucleotidyltransferase(PC00174)

## Sheet: Upregulated
Group	Gene ID	Name	Function
	HAS3	Hyaluronan synthase 3;HAS3;ortholog	glycosyltransferase(PC00111)
	EGR1	Early growth response protein 1;EGR1;ortholog	C2H2 zinc finger transcription factor(PC00248)
	ATF5	Cyclic AMP-dependent transcription factor ATF-5;ATF5;ortholog	DNA-binding transcription factor(PC00218)
	NLF2	C2 calcium-dependent domain-containing protein 4B;C2CD4B;ortholog
upregulated pSMAR	ABCA1	Phospholipid-transporting ATPase ABCA1;ABCA1;ortholog	ATP-binding cassette (ABC) transporter(PC00003)
	NQO1	NAD(P)H dehydrogenase [quinone] 1;NQO1;ortholog	oxidoreductase(PC00176)
	ARC	Activity-regulated cytoskeleton-associated protein;ARC;ortholog
	MT1E	Metallothionein-1E;MT1E;ortholog
	HMOX1	Heme oxygenase 1;HMOX1;ortholog	oxygenase(PC00177)
	DDX25	ATP-dependent RNA helicase DDX25;DDX25;ortholog
	MT1G	Metallothionein-1G;MT1G;ortholog
	DUSP6	Dual specificity protein phosphatase 6;DUSP6;ortholog	protein phosphatase(PC00195)
	MT1H	Metallothionein-1H;MT1H;ortholog
	FOS	Proto-oncogene c-Fos;FOS;ortholog	basic leucine zipper transcription factor(PC00056)
	MT2A	Metallothionein-2;MT2A;ortholog
	METTL7A	Methyltransferase-like protein 7A;METTL7A;ortholog	methyltransferase(PC00155)
upregulated common	MT1M	Metallothionein-1M;MT1M;ortholog
	CALCA	Calcitonin;CALCA;ortholog	peptide hormone(PC00179)
	SHISA2	Protein shisa-2 homolog;SHISA2;ortholog	scaffold/adaptor protein(PC00226)
	DUSP5	Dual specificity protein phosphatase 5;DUSP5;ortholog	protein phosphatase(PC00195)
	MT1M	Metallothionein-1G;MT1G;ortholog
	GJA4	Gap junction alpha-4 protein;GJA4;ortholog	gap junction(PC00105)
	SUDS3	Sin3 histone deacetylase corepressor complex component SDS3;SUDS3;ortholog
upregulated nSMAR	HMX2	Homeobox protein HMX2;HMX2;ortholog	homeodomain transcription factor(PC00119)
	SHISA3	Protein shisa-3 homolog;SHISA3;ortholog	scaffold/adaptor protein(PC00226)
	CART1	TNF receptor-associated factor 4;TRAF4;ortholog	scaffold/adaptor protein(PC00226)
