# Supplementary material for: An episomal DNA vector platform for the persistent genetic modification of pluripotent stem cells and their differentiated progeny
Source: Stem Cell Reports. 2021 Dec 22;17(1):143–58. doi: 10.1016/j.stemcr.2021.11.011 (PMC8758943; doi:10.1016/j.stemcr.2021.11.011)
Supplement: Table S4. Reagents, resources, and sequences [file mmc3.xlsx]

## Sheet: Reagents and resources
REAGENT or RESOURCE	SOURCE	CATALOG #
Antibodies
Donkey polyclonal anti-Goat -HRP	Life Technologies	A15999
Donkey polyclonal anti-Goat Alexa488	Invitrogen	A-11055
Donkey polyclonal anti-Goat Alexa568	Invitrogen	A-11057
Donkey polyclonal anti-Goat Alexa647	Invitrogen	A-21447
Donkey polyclonal anti-Mouse Alexa488	Invitrogen	A-21202
Donkey polyclonal anti-Mouse Alexa594	Invitrogen	A-21203
Donkey polyclonal anti-Mouse Alexa647	Invitrogen	A-21236
Donkey polyclonal anti-Rabbit -HRP	Life Technologies	A16023
Donkey polyclonal anti-Rabbit Alexa488	Invitrogen	A-21206
Donkey polyclonal anti-Rabbit Alexa647	Invitrogen	A-31573
Goat polyclonal anti-Mouse -HRP	Life Technologies	A31430
Goat polyclonal anti-Oct3/4 (N19)	Santa Cruz	SC-8628
Mouse monoclonal anti-C-MYC (9E10)	Santa Cruz	SC-40
Mouse monoclonal anti-GAPDH (G9)	Santa Cruz	SC-365062
Mouse monoclonal anti-HNF3b/FOXA2 (H4)	Santa Cruz	SC-374376
Mouse monoclonal anti-LIN28 (C9)	Santa Cruz	SC-374460
Mouse monoclonal anti-NANOG (1E6C4)	Santa Cruz	SC-293121
Mouse monoclonal anti-SSEA1 (480)	Santa Cruz	SC-21702
Mouse monoclonal anti-SSEA4 (813-70)	Santa Cruz	SC-21704
Mouse monoclonal anti-TRA-1-60	Santa Cruz	SC-21705
Mouse monoclonal anti-TUBULIN (DM1A)	Thermo Fischer	62204
Mouse monoclonal anti-aSMA (1H8)	Invitrogen	MA515805
Mouse monoclonal anti-aSMA (B4)	Santa Cruz	SC-53142
Mouse monoclonal anti-b3 TUBULIN (2G10)	Santa Cruz	SC-80005
Rabbit polyclonal anti-coGFP	Abcam	AB290
Rabbit polyclonal anti-FANCA	Abcam	AB5063
Rabbit polyclonal anti-GKLF (H180)	Santa Cruz	SC-20691
Rabbit polyclonal anti-NANOG	Abcam	AB80892
Rabbit polyclonal anti-OCT4	Abcam	AB19857
Rabbit polyclonal anti-SOX2	Merck	AB5603
Rat monoclonal anti-B220 - APC (RA3-6B2)	eBioscience	17-0452-83
Rat monoclonal anti-B220 - PE-Cy7 (RA3-6B2)	eBioscience	25-0452-82
Rat monoclonal anti-CD117– Alexa780 (ACK2)	eBioscience	47-1171-82
Rat monoclonal anti-CD11b – APC (M1/70)	eBioscience	17-0112-82
Rat monoclonal anti-CD144 - PE (11D4.1)	BD Pharmigen	562243
Rat monoclonal anti-CD41 - PE-Cy7 (GK1.5)	eBioscience	25-0041-82
Rat monoclonal anti-CD45 - eFluor450 (30-F11)	eBioscience	48-0451-82
Rat monoclonal anti-CD8a - PE-Cy7 (53-6.7)	eBioscience	25-0081-82
Rat monoclonal anti-SSEA3 (631)	Santa Cruz	SC-21703
Bacterial and Virus Strains
ElectroMAX™ DH10B™ Cells	Life Technologies	18290-015
MAX Efficiency® DH5aTM Competent Cells	Life Technologies	18258-012
One Shot® Stbl3™ Chemically Competent E. coli	Life Technologies	C7373-03
pWPI-4in1 (pRRL.PPT.SF.hOKSM-IRES-dTOM)	Produced at Dr Marco Binder’s lab (DKFZ)	(Warlich et al., 2011)
pWPI-Puro	Produced at Dr Marco Binder’s lab (DKFZ)	(Zufferey et al., 1998; 1997)
Stellar competent Cells - Chemically competent E. coli HST08 strain	Clontech	636766
Chemicals, Peptides, and Recombinant Proteins
1 kb DNA ladder	New England Biolabs	N3232L
100 bp DNA ladder	New England Biolabs	N3231L
1x Stripping Buffer	Thermo Scientific	46430
2-Phospho-L-Ascorbic acid	Sigma-Aldrich	49752-10G
20x MOPS SDS Running Buffer	Life technologies	NP0001
6X Gel Loading Dye, Purple, no SDS	New England Biolabs	B7025S
7-AAD	Invitrogen	A1310
Accutase	Gibco	A11105-01
ACK Lysis Buffer	Sigma-Aldrich	11814389001
Agar	Roth	S210-3
Agarose	Sigma-Aldrich	A9539-500G
Bovine Holotransferrin	Sigma-Aldrich	T1283
Bovine Holotransferrin	Sigma-Aldrich	T1283
Bovine Serum Albumin (BSA) heat shock fraction, protease free, suitable for hybridization, pH 7, ≥98%	Sigma-Aldrich	B4287-5G
CHIR99021 (GSK3 inhibitor)	Sigma-Aldrich	SML1046-5MG
Collagenase III	Worthington	LS004183
Complete mini EDTA free proteinase inhibitor complex	Roche	11836170001
DAPI	Sigma-Aldrich	10236276001
Dimethyl sulfoxide (DMSO)	Carl Roth	4720.1
Dulbecco’s Modified Eagle’s Medium (DMEM):F-12 1:1 Mixture w/15mM Hepes, L-Gln 500ml	Lonza	BE12-719F
DMEM/F-12 + GlutaMAX	Gibco	31331-028
DMSO
DNAZap PCR DNA Degradation Solution	Life technologies	AM9890
DPBS with MgCl2 and CaCl2	Sigma-Aldrich	D8662-100ML
Dulbecco’s Modified Eagle’s Medium (DMEM) - high glucose, With 4500 mg/L glucose, L-glutamine, and sodium bicarbonate, without sodium pyruvate	Sigma-Aldrich	D5796-6X50ML
Dulbecco’s phosphate-buffered saline (1xPBS)	Sigma-Aldrich	D8537-500ML
Enzyme-free dissociation buffer	Gibco	13-151-014
ESGRO LIF	Merck Millipore	ESG1106
Ethanol	Fischer Chemicals	E10650DF/C17
Fetal Bovine Serum (FBS)	Sigma-Aldrich	F7524-500ml
Fetal Bovine Serum, qualified, One Shot™ format, EU Approved South America origin	Gibco	A3160801
Fetal Calf Serum (FCS) Superior (ESCs)	Merck Millipore	S 0615
Fibroblast Growing Factor (FGF2)	Peprotech	100-18B
Gelatin from porcine skin	Sigma-Aldrich	G1890-100G
GeneRuler 1 kb DNA ladder	Life Technologies	SM1331
GeneticinR Selective Antibiotic (G418 Sulfate)	Life Technologies	11811-031
Hydrochloric acid (HCl)	Sigma-Aldrich	30721
iMatrix Laminin-511 E8 fragment	Ajinomotomsbio	ams.892.012
IMDM (with L-glutamine and 25mM EDTA)	Gibco	12440061
Isopropanol	Sigma-Aldrich	33539-2
Knock Out DMEM	Gibco	10829018
Knock Out Serum replacement (ESC/iPSC)	Gibco	10828010
L-Glutamine (L-Glu)	Gibco	25030-024
Lipofectamine Stem Transfection Reagent	Life Technologies	STEM00003
MEM Non-essential Amino Acid Solution (NEAA)	Gibco	11140-035
Methanol	Sigma-Aldrich	32213-2
Minimum Essential Medium Eagle (with Earle’s salts, L-glutamine and sodium bicarbonate)	Sigma-Aldrich	M4655-500ML
Mix dNTPs (25 mM each)	MP Biomedicals	NTPMX250
Monothioglycerol (MTG)	Sigma-Aldrich	M6145
Opti-MEM Reduced Serum Medium	Life Technologies	31985062
PageRuler Plus Prestained Protein Ladder	Fermentas	26619
Paraformaldehyde (PFA)	Sigma-Aldrich	252549
Paraformaldehyde Solution, 4% in PBS	HIMEDIA	TCL119100ML
PD0325901 (MEK inhibitor)	Sigma-Aldrich	PZ0162-5MG
Penicillin-Streptomycin (P/S)	Gibco	15140-122
Phenol:Chloroform:Isoamylalcohol (25:24:1)	Sigma-Aldrich	77617-100ML
Plasmocin	Invivogen	ant-mpt
Powdered milk	Roth	T145.2
Propidium iodide	Life technologies	P3566
Protein-free hybridoma medium (PFHM-II)	Gibco	12040077
Proteinase K	Roche	3115836001
Puromycin	Applichem	A2856,0010
Random Hexamers (dN6)	Roche	11034731001
ReLesR	Stem Cell Technologies	5872
rh/m/rActivin A	R&D	ACFP338
rhBMP-4	R&D	314-BP-050
rhFGF	R&D	233-FB-025
rhVEGF	R&D	293-VE-050
RNAseA solution	VWR	E866-1ML
RNASeOUT cleaning solution	Life Technologies	10777019
ROCK inhibitor (Y-27632 Dihydrochloride)	PeproTech	1293823
ROCK inhibitor Y-27632	Sigma	Y0503
RPMI-1640 Medium with L-glutamine and sodium bicarbonate, liquid, sterile-filtered, cell culture tested	Sigma-Aldrich	R8758-6X500ML
Sodium acetate (3M)	Invitrogen	AM9740
Sodium chloride (NaCl)	Sigma-Aldrich	433209
Sodium deoxycholate	Serva	18330.02
Sodium Dodecyl Sulfate (SDS)	Serva	20750
Sodium hydroxide (NaOH)	Merck	106469
StemFit Basic02 stem cell culture media	AjinomotoAmsbio	SFB-500
StemPro Accutase cell dissociation reagent	Life Technologies	A1110501
Tris Base	Sigma-Aldrich	T1503
Triton X100	Applichem	A4975,0500
TRIzol reagent	Life Technologies	15596-026
Trypan Blue solution 0.4%, liquid, sterile-filtered, suitable for cell culture	Biozym	T13001
TrypLE Express enzyme, no phenol red	Gibco
Trypsin-EDTA 0.25%	Sigma-Aldrich	T4049-100ML
Tween 20	Applichem	A1389,0500
Valproic Acid Sodium Salt (VPA)	Sigma-Aldrich	P4543-10G
β-mercaptoethanol (cell culture grade)	Gibco	31350010
b-Mercaptoethanol (electrophoresis grade)	Gibco	21985-023
Critical Commercial Assays
Alkaline Phosphatase Staining Kit II	Stemgent	00-0055
Avidin/Biotin Blocking kit	Vector Labs	SP-2001
CloneAmp HiFi PCR Premix	Clontech	639298
Dako Cytomation Target Retrieval Solution Citrate pH 6.0	Dako	S2369
Dako Real Antibody diluent	Dako	S2022
Dako Real Detection System, Peroxidase/AEC, rabbit/mouse	Dako	K5003
Dako Real Peroxidase Blocking Solution	Dako	S2023
DNA-free DNA removal kit	Invitrogen	AM1906
DNeasy blood and tissue	Qiagen	69504
EndoFree Plasmid Maxi Kit	Qiagen	12362
GenElute Gel extraction kit	Sigma-Aldrich	NA1111
InFusion HD cloning	Clontech	639649
Mouse ES Cell Nucleofector Kit	Lonza	VPH-1001
NHDF Electroporation Kit	Lonza	VPD-1001
Phire Tissue Direct PCR Master Mix (genotyping)	Thermo Fisher	F170S
Pierce™ BCA Protein Assay Kit	Thermo Fisher	23227
primaQuant cybr blue 2x qPCR sybrgreen master mix	Steinbrenner	SL-9902B
Prime-It II Random primer Labeling kit	Agilent	300385
QIAGEN Plasmid Maxi Kit	Qiagen	12163
QIAprep Spin Miniprep Kit	Qiagen	27106
QIAquick PCR purification kit	Qiagen	28106
QuantiTect SYBR Green PCR Kit	Qiagen	204143
rDNAse I	Invitrogen	AM1906
RevertAid H minus first strand cDNA synthesis kit	Thermo Fisher	K1622
RNeasy Mini Kit	Qiagen	74104
SignalFire™ ECL Reagent	Cell Signaling Technology	6883P3
StemMACS Trilineage Differentiation Kit, human	Miltenyi Biotec	130-115-660
Deposited Data
Rnaseq	This paper	GEO: GSE142299
Experimental Models: Cell Lines
Human: Normal human dermal fibroblasts (3 year old male)	Promocell	C-12300
Human: Embryonic Stem Cells (hESC, male)	Laboratory of Prof Tristan McKay	UK Stem Cell Bank, NIBSC, UK
Human: Urinary derived iPSC (UiPSC)	Generated in this study
Human: iPSC - EBNA	Generated in this study
Human: iPSC - nSMAR	Generated in this study
Human: iPSC - pSMAR	Generated in this study
Human: iPSC - pEPI-CAG	Generated in this study
Mouse: primary mouse embryo fibroblasts (strain CF1) – PMEF-CFL (male, passage 4)	Merck Millipore	L00183/PMEF-CFL
Mouse: Immortalized MEF (iMEF) - feeder cells	Kind gift from Anna Rademacher (Laboratory of Dr Karsten Rippe)
Mouse: primary mouse lung fibroblasts (female C57BL/6N)	Kind gift from Dr Joscka Willemnsen (Laboratory of Dr Marco Binder)	(Willemsen et al., 2017)
Mouse: iMEF – Puro resistant	Generated in this study
Mouse: miPSC	Generated in this study
Mouse: miPSC - GFP	Generated in this study
Mouse: E14 129Ola mESC (male)	DKFZ Transgenic service/ European Molecular Biology laboratory (EMBL)
Mouse: mESC- pEPI-CMV-UCOE	Generated in this study
Mouse: mESC - pEPI-CAG	Generated un this study
Mouse: mESC - pSMAR	Generated un this study
Mouse: mESC - nSMAR	Generated un this study
Experimental Models: Organisms/Strains
Mouse: B6-CAG(GFP)tm# v71 c22	Generated un this study
Mouse: B6-CAG(GFP)tm# v85 c17	Generated un this study
Mouse: GFP.SMAR.Pron	Generated un this study
Mouse: UBC:GFP	Jackson Laboratories
Mouse: C57BL/6J or C57BL/6N	DKFZ Animal facility
Recombinant DNA
pEPI-CMV-UCOE	(Hagedorn and Lipps, 2013)
pEPI-CAG	Generated in this study	Accession number
pSMAR (CAG:GFP-2A-Puro-SMAR)	Generated in this study	Accession number
nSMAR (CAG:GFP-2A-Puro-SMAR)	Generated in this study	Accession number
pSMAR SV40LT-GFP	Generated in this study	Accession number
pCXLE-hOCT4-shP53	Addgene plasmid #27077	(Okita et al., 2011)
pCXLE-hSK	Addgene plasmid #27078	(Okita et al., 2011)
pCXLE-hUL	Addgene plasmid #27080	(Okita et al., 2011)
pCXLE-GFP-2A-Puro	Cloned in this study	Accession number
pCMV-ΔR8.91	A kind gift from Dr Joschka Willemsen (Binder Lab, DKFZ)	(Willemsen et al., 2017)
	(Zufferey et al., 1997)
pMD.2G	A kind gift from Dr Joschka Willemsen (Binder Lab, DKFZ)	(Willemsen et al., 2017)
	(Zufferey et al., 1997)
pRRL.PPT.SF.hOKSM-IRES-dTOM	Kind gift from Prof Axel Schambach	(Warlich et al., 2011)
Software and Algorithms
Affinity Designer	Serif	https://affinity.serif.com/en-us/
Ascent software (v2.6)	Thermo Fischer	https://www.fishersci.se/shop/products/ascent-software/p-4530532
BD CellQuest pro	BD Biosciences	https://www.bd.com/en-uk/products/molecular-diagnostics/cytometric-analysis-products
BioRender		https://biorender.com
Fiji (imageJ)	(Schindelin et al., 2012)	https://fiji.sc
FlowJo 10	FlowJo, LLC	https://www.flowjo.com/solutions/flowjo/ downloads
Fusion-CAP	Analis	http://www.analis.be/bin/site/render.cgi?id=0074232_item_to_sell&ln=
LightCycler® 96/480 software	Roche	https://lifescience.roche.com/global_en/campaigns/LC96/index.html
NIS- Elements version 4.40	Nikon	https://www.nikoninstruments.com/en_DE/About-Nikon/News-Room/US-News/Nikon-Instruments-Inc.-Introduces-Version-4.0-of-NIS-Elements
Partek Genomics Suite	Partek	http://www.partek.com/partek-genomics-suite/
Limma package	R package	(Phipson et al., 2016; Ritchie et al., 2015)
Complex Heatmap	R package	(Gu et al., 2016)
Enhanced Volcano	R package	(Blighe et al., 2019)
Primer 3	(Koressaar and Remm, 2007; Untergasser et al., 2012)	http://bioinfo.ut.ee/primer3-0.4.0/
Prism 8	GraphPad	https://www.graphpad.com/scientific-software/prism/
SnapGene	GSL Biotech LLC	http://www.snapgene.com
Other
Amaxa II electroporation system	Lonza
iBlot 2	Invitrogen
iBlot 2 Transfer Stacks, PVDF	Invitrogen
Keyence fluorescence microscope	Keyence
LSR Fortessa	BD Biosciences
Mini Protean Gels 4-20%	Bio-Rad
Nikon Eclipse Ti/X-Cite120Led microscope	Nikon
superFROST plus slides	Thermo Fischer
LightCycler96	Roche

## Sheet: Oligos and Primers
OLIGONUCLEOTIDE	SEQUENCE	Use
Cloning
1_SMAR.FOR	CTTCGCCAGATCTCGAGCTCGATGATAATGAATGTCTAAGTTAATGCAGAAACGGAGAGACA	pSMAR
2_SMAR.REV	CCTTTTGCTCACATGtaagatacattgatgagtttggacaaaccacaact	pSMAR
3_GFP-p2a-Puro.FOR	CGCCTTCGCCAGATCTggcagcggcgccaccaacttcagcctgctgaagcaggccggcgacgtggaggaaaaccctgggcccatgaccgagtacaagccc	pSMAR
4_GFP-P2a-Puro.REV	atcgagctCGAGATCTtcaggcaccgggcttg	pSMAR
5_SpeI.CAG.For	GACCGGCGGCTCTAGACTAGTAGCTTTATTGCGGTAGTTTATCAC	pSMAR
6_SpeI.CAG.Rev	TATTAATAACTAGCGACTAGTAACATGGCGGTCATATTGGACATG	pSMAR
11_Ele40.For	TATCATAATATGTACAAAGCTTGATCAAGAAAGCACTCCGGGC	pSMARt SV40LT-GFP
12_Ele40.Rev	CCAATATAAATGTACAGATCTAATGTACATCATGAGGGCTATAGTTAATAAAAATGTAT	pSMARt SV40LT-GFP
13_SV40LT.For	aagcaggccggcgacgtggaggaaaaccctgggcccATGGATAAAGTTTTAAACAGAGAGGAATCTTTGC	pSMARt SV40LT-GFP
14_SV40LT.Rev	TAtcatcgagctCGATTATGTTTCAGGTTCAGGGGGAGG	pSMARt SV40LT-GFP
Genotyping
G7_coGFP1.For	GCCGCATGACCAACAAGATG	Cop GFP
G8_coGFP2.Rev	GTTGCTGTGCAGCTCCTCCA	Cop GFP
G9_eGFP.For	GCAAGGGCGAGGAGCTGTTCACC	Enhanced GFP
G10_eGFP.Rev	GGCGAGCTGCACGCTGCCGTCGTC	Enhanced GFP
G11_Sox21	AGCCCTTGGGGASTTGAATTGCTG	Reference gene
G12_Sox21	GCACTCCAGAGGACAGCRGTGTCAATA	Reference gene
qPCR
Q51_ Puromycin1.For	ATCGGCAAGGTGTGGGTC	Target gene
Q52_ Puromycin2.Rev	CTCAACTCGGCCATGCGC	Target gene
Q69_mGAPDH3.For	GTTGTCTCCTGCGACTTCA	Reference gene
Q70_mGAPDH4.Rev	GGTGGTCCAGGGTTTCTTA	Reference gene
qPCR13a_hGAPDH_fwd	TCCTCTGACTTCAACAGCGACA	Reference gene
qPCR13b_hGAPDH_rev	TGTAGCCAAATTCGTTGTCATACCAG	Reference gene
qPCR24a_coGFP_fwd	ACCAACAAGATGAAGAGCACCAAA	Target gene
qPCR24b_coGFP_rev	TTGTTGATGGCGTGCAGGAA	Target gene
qPCR29a_Oct4A_fwd	ccgtgaagctggagaaggagaa	Target gene
qPCR29b_Oct4A_rev	ctgcttcaggagcttggcaaat	Target gene
qPCR34a_nanog_fwd	aatacctcagcctccagcagat	Target gene
qPCR34b_nanog_rev	cctgcgtcacaccattgctatt	Target gene
Sequencing
29_Insert seq.rev	CTCTCCGTTTCTGCATTAAC	pSMARt backbone
36_intron.For	GGTTACAAGACAGGTTTAAGGAGGCC	pSMARt backbone
